# Supplementary material for: Phosphorylated Fish Gelatin and the Quality of Jelly Gels: Gelling and Microbiomics Analysis
Source: Foods. 2023 Oct 7;12(19):3682. doi: 10.3390/foods12193682 (PMC10572387; doi:10.3390/foods12193682)
Supplement: Supplementary file 1 [file foods-12-03682-s001.zip]

Archive with 1 entries (1 files):
- foods-2632723-supplementary.pdf
